# Supplementary material for: Prognostic Significance of Immune Checkpoints HLA-G/ILT-2/4 and PD-L1 in Colorectal Cancer
Source: Front Immunol. 2021 May 13;12:679090. doi: 10.3389/fimmu.2021.679090 (PMC8155601; doi:10.3389/fimmu.2021.679090)
Supplement: Supplementary file 3 [file DataSheet_1.zip]

Archive with 112 entries (93 files):
- 1-75/
- 1-75/20200529/
- 1-75/20200529/20200529 F+G_1.fcs
- 1-75/20200529/20200529 F+G_N.fcs
- 1-75/20200602/
- 1-75/20200602/20200602_2.fcs
- 1-75/20200602/20200602_3.fcs
- 1-75/20200602/20200602_4.fcs
- 1-75/20200602/20200602_CONTROL.fcs
- 1-75/20200603/
- 1-75/20200603/20200603_5.fcs
- 1-75/20200603/20200603_6.fcs
- 1-75/20200603/20200603_7.fcs
- 1-75/20200603/20200603_negative control.fcs
- 1-75/20200604/
- 1-75/20200604/20200604_10.fcs
- 1-75/20200604/20200604_11.fcs
- 1-75/20200604/20200604_8.fcs
- 1-75/20200604/20200604_9.fcs
- 1-75/20200604/20200604_Negative Control.fcs
- 1-75/20200608/
- 1-75/20200608/20200608_12.fcs
- 1-75/20200608/20200608_13.fcs
- 1-75/20200608/20200608_14.fcs
- 1-75/20200608/20200608_15.fcs
- 1-75/20200608/20200608_Negative Control.fcs
- 1-75/20200609/
- 1-75/20200609/20200609_16.fcs
- 1-75/20200609/20200609_17.fcs
- 1-75/20200609/20200609_18.fcs
- 1-75/20200609/20200609_19.fcs
- 1-75/20200609/20200609_20.fcs
- 1-75/20200609/20200609_21.fcs
- 1-75/20200609/20200609_Negative Control.fcs
- 1-75/20200611/
- 1-75/20200611/20200611_22.fcs
- 1-75/20200611/20200611_23.fcs
- 1-75/20200611/20200611_24.fcs
- 1-75/20200611/20200611_25.fcs
- 1-75/20200611/20200611_26.fcs
- 1-75/20200611/20200611_27.fcs
- 1-75/20200611/20200611_Negative Control.fcs
- 1-75/20200612/
- 1-75/20200612/20200612_28.fcs
- 1-75/20200612/20200612_29.fcs
- 1-75/20200612/20200612_30.fcs
- 1-75/20200612/20200612_31.fcs
- 1-75/20200612/20200612_32.fcs
- 1-75/20200612/20200612_33.fcs
- 1-75/20200612/20200612_Negative Control.fcs
- 1-75/20200616/
- 1-75/20200616/20200616_34.fcs
- 1-75/20200616/20200616_35.fcs
- 1-75/20200616/20200616_36.fcs
- 1-75/20200616/20200616_37.fcs
- 1-75/20200616/20200616_38.fcs
- 1-75/20200616/20200616_39.fcs
- 1-75/20200616/20200616_Negative Control.fcs
- 1-75/20200623/
- 1-75/20200623/20200623_40.fcs
- 1-75/20200623/20200623_41.fcs
- 1-75/20200623/20200623_42.fcs
- 1-75/20200623/20200623_43.fcs
- 1-75/20200623/20200623_Negative Control.fcs
- 1-75/20200625/
- 1-75/20200625/20200625_44.fcs
- 1-75/20200625/20200625_45.fcs
- 1-75/20200625/20200625_46.fcs
- 1-75/20200625/20200625_47.fcs
- 1-75/20200625/20200625_48.fcs
- 1-75/20200625/20200625_49.fcs
- 1-75/20200625/20200625_Negative Control.fcs
- 1-75/20200629/
- 1-75/20200629/20200629_50.fcs
- 1-75/20200629/20200629_51.fcs
- 1-75/20200629/20200629_52.fcs
- 1-75/20200629/20200629_Negative Control.fcs
- 1-75/20200701/
- 1-75/20200701/20200701_53.fcs
- 1-75/20200701/20200701_54.fcs
- 1-75/20200701/20200701_Negative Control.fcs
- 1-75/20200709/
- 1-75/20200709/20200709_55.fcs
- 1-75/20200709/20200709_56.fcs
- 1-75/20200709/20200709_57.fcs
- 1-75/20200709/20200709_58.fcs
- 1-75/20200709/20200709_Negative Control.fcs
- 1-75/20200715/
- 1-75/20200715/20200714_59.fcs
- 1-75/20200715/20200714_60.fcs
- 1-75/20200715/20200714_61.fcs
- 1-75/20200715/20200714_62.fcs
- 1-75/20200715/20200714_Negative Control.fcs
- 1-75/20200721/
- 1-75/20200721/20200721_63.fcs
- 1-75/20200721/20200721_64.fcs
- 1-75/20200721/20200721_65.fcs
- 1-75/20200721/20200721_66.fcs
- 1-75/20200721/20200721_67.fcs
- 1-75/20200721/20200721_Negative Control.fcs
- 1-75/20200804/
- 1-75/20200804/2020080469.fcs
- 1-75/20200804/20200804_68.fcs
- 1-75/20200804/20200804_70.fcs
- 1-75/20200804/20200804_71.fcs
- 1-75/20200804/20200804_Negative Control.fcs
- 1-75/20200806/
- 1-75/20200806/20200806_72.fcs
- 1-75/20200806/20200806_73.fcs
- 1-75/20200806/20200806_74.fcs
- 1-75/20200806/20200806_75.fcs
- 1-75/20200806/20200806_Negative Control.fcs
