# Supplementary material for: Prognostic Significance of Immune Checkpoints HLA-G/ILT-2/4 and PD-L1 in Colorectal Cancer
Source: Front Immunol. 2021 May 13;12:679090. doi: 10.3389/fimmu.2021.679090 (PMC8155601; doi:10.3389/fimmu.2021.679090)
Supplement: Supplementary file 4 [file DataSheet_2.zip]

Archive with 102 entries (94 files):
- 1-82/
- 1-82/20200910 (1-7)/
- 1-82/20200910 (1-7)/20200910_01.fcs
- 1-82/20200910 (1-7)/20200910_02.fcs
- 1-82/20200910 (1-7)/20200910_03.fcs
- 1-82/20200910 (1-7)/20200910_negative Control.fcs
- 1-82/20200910 (1-7)/20201119_04-.fcs
- 1-82/20200910 (1-7)/20201119_06.fcs
- 1-82/20200910 (1-7)/20201119_07.fcs
- 1-82/20201021ú¿8-19ú⌐/
- 1-82/20201021ú¿8-19ú⌐/20201021_08.fcs
- 1-82/20201021ú¿8-19ú⌐/20201021_09.fcs
- 1-82/20201021ú¿8-19ú⌐/20201021_10.fcs
- 1-82/20201021ú¿8-19ú⌐/20201021_11.fcs
- 1-82/20201021ú¿8-19ú⌐/20201021_12.fcs
- 1-82/20201021ú¿8-19ú⌐/20201021_13.fcs
- 1-82/20201021ú¿8-19ú⌐/20201021_14.fcs
- 1-82/20201021ú¿8-19ú⌐/20201021_15.fcs
- 1-82/20201021ú¿8-19ú⌐/20201021_16.fcs
- 1-82/20201021ú¿8-19ú⌐/20201021_17.fcs
- 1-82/20201021ú¿8-19ú⌐/20201021_18.fcs
- 1-82/20201021ú¿8-19ú⌐/20201021_19.fcs
- 1-82/20201021ú¿8-19ú⌐/20201021_NC.fcs
- 1-82/20201029ú¿20-33ú⌐/
- 1-82/20201029ú¿20-33ú⌐/20201029_20.fcs
- 1-82/20201029ú¿20-33ú⌐/20201029_21.fcs
- 1-82/20201029ú¿20-33ú⌐/20201029_23.fcs
- 1-82/20201029ú¿20-33ú⌐/20201029_25.fcs
- 1-82/20201029ú¿20-33ú⌐/20201029_26.fcs
- 1-82/20201029ú¿20-33ú⌐/20201029_27.fcs
- 1-82/20201029ú¿20-33ú⌐/20201029_28.fcs
- 1-82/20201029ú¿20-33ú⌐/20201029_29.fcs
- 1-82/20201029ú¿20-33ú⌐/20201029_30.fcs
- 1-82/20201029ú¿20-33ú⌐/20201029_32.fcs
- 1-82/20201029ú¿20-33ú⌐/20201029_33.fcs
- 1-82/20201029ú¿20-33ú⌐/20201029_NC-21.fcs
- 1-82/20201029ú¿20-33ú⌐/20201029_NC-25.fcs
- 1-82/20201029ú¿20-33ú⌐/20201029_NC-32.fcs
- 1-82/20201029ú¿20-33ú⌐/20201119_22.fcs
- 1-82/20201029ú¿20-33ú⌐/20201119_24.fcs
- 1-82/20201029ú¿20-33ú⌐/20201119_31.fcs
- 1-82/20201109ú¿34-39ú⌐/
- 1-82/20201109ú¿34-39ú⌐/20201109_34.fcs
- 1-82/20201109ú¿34-39ú⌐/20201109_35.fcs
- 1-82/20201109ú¿34-39ú⌐/20201109_36.fcs
- 1-82/20201109ú¿34-39ú⌐/20201109_37.fcs
- 1-82/20201109ú¿34-39ú⌐/20201109_38.fcs
- 1-82/20201109ú¿34-39ú⌐/20201109_39.fcs
- 1-82/20201109ú¿34-39ú⌐/20201109_NC-35.fcs
- 1-82/20201113ú¿40-49ú⌐/
- 1-82/20201113ú¿40-49ú⌐/20201113_40.fcs
- 1-82/20201113ú¿40-49ú⌐/20201113_41.fcs
- 1-82/20201113ú¿40-49ú⌐/20201113_42.fcs
- 1-82/20201113ú¿40-49ú⌐/20201113_43.fcs
- 1-82/20201113ú¿40-49ú⌐/20201113_44.fcs
- 1-82/20201113ú¿40-49ú⌐/20201113_45.fcs
- 1-82/20201113ú¿40-49ú⌐/20201113_46.fcs
- 1-82/20201113ú¿40-49ú⌐/20201113_48.fcs
- 1-82/20201113ú¿40-49ú⌐/20201113_49.fcs
- 1-82/20201113ú¿40-49ú⌐/20201113_NC-.fcs
- 1-82/20201113ú¿40-49ú⌐/20201113_NC.fcs
- 1-82/20201113ú¿40-49ú⌐/20201117_4.fcs
- 1-82/20201117ú¿51-54ú⌐/
- 1-82/20201117ú¿51-54ú⌐/20201117_51.fcs
- 1-82/20201117ú¿51-54ú⌐/20201117_52.fcs
- 1-82/20201117ú¿51-54ú⌐/20201117_53.fcs
- 1-82/20201117ú¿51-54ú⌐/20201117_54.fcs
- 1-82/20201117ú¿51-54ú⌐/20201117_NC-54.fcs
- 1-82/20210205 (55-84)/
- 1-82/20210205 (55-84)/20210129_01_.fcs
- 1-82/20210205 (55-84)/20210129_02_.fcs
- 1-82/20210205 (55-84)/20210129_03_.fcs
- 1-82/20210205 (55-84)/20210129_04_.fcs
- 1-82/20210205 (55-84)/20210129_05.fcs
- 1-82/20210205 (55-84)/20210129_06_.fcs
- 1-82/20210205 (55-84)/20210129_07.fcs
- 1-82/20210205 (55-84)/20210202_08.fcs
- 1-82/20210205 (55-84)/20210202_09.fcs
- 1-82/20210205 (55-84)/20210202_10.fcs
- 1-82/20210205 (55-84)/20210202_11.fcs
- 1-82/20210205 (55-84)/20210202_12.fcs
- 1-82/20210205 (55-84)/20210202_13.fcs
- 1-82/20210205 (55-84)/20210202_NC.fcs
- 1-82/20210205 (55-84)/20210204_14_.fcs
- 1-82/20210205 (55-84)/20210204_15_.fcs
- 1-82/20210205 (55-84)/20210204_16.fcs
- 1-82/20210205 (55-84)/20210204_17.fcs
- 1-82/20210205 (55-84)/20210204_18_.fcs
- 1-82/20210205 (55-84)/20210204_19_.fcs
- 1-82/20210205 (55-84)/20210204_20_.fcs
- 1-82/20210205 (55-84)/20210204_21_.fcs
- 1-82/20210205 (55-84)/20210204_NC.fcs
- 1-82/20210205 (55-84)/20210205_22_.fcs
- 1-82/20210205 (55-84)/20210205_23_.fcs
- 1-82/20210205 (55-84)/20210205_24_.fcs
- 1-82/20210205 (55-84)/20210205_25_.fcs
- 1-82/20210205 (55-84)/20210205_26.fcs
- 1-82/20210205 (55-84)/20210205_27.fcs
- 1-82/20210205 (55-84)/20210205_28_.fcs
- 1-82/20210205 (55-84)/20210205_29.fcs
- 1-82/20210205 (55-84)/20210205_30.fcs
- 1-82/20210205 (55-84)/20210205_NC.fcs
